# Supplementary material for: How do ferry operators communicate their engagement with sustainability issues? Comparison of the Baltic and the Adriatic ferry operators
Source: PLoS One. 2026 Jan 20;21(1):e0338904. doi: 10.1371/journal.pone.0338904 (PMC12818605; doi:10.1371/journal.pone.0338904)
Supplement: S2 File — (XLSX) [file pone.0338904.s002.xlsx]

## Sheet: zbiorcza tabela_PB - Baltic
			SC1	SC2	SC3	SC4	SC5	SC6	SC7	SC8	SC9	SC10
	PB1	Finnlines	3	5	5	5	0	5	0	3	5	1
	PB2	Viking Line	5	5	5	5	5	2	0	4	4	3
	PB3	Tallink	2	5	4	4	0	4	0	3	5	0
	PB4	Eckerö Line	5	5	5	5	5	5	5	5	5	0
	PB5	StenaLine	3	5	5	5	0	0	0	5	5	3
	PB6	DFDS	0	5	5	5	0	5	0	5	5	5
	PB7	TT-Line	5	5	0	0	0	0	0	0	5	5
	PB8	Wasaline	0	3	0	0	0	0	0	0	1	1
	PB9	Unity Line	0	0	0	0	0	0	0	0	0	0
	PB10	Polferries	0	0	0	0	0	0	0	0	0	0
	PB11	Bornholmnslinjen	0	0	0	0	0	0	0	0	0	0
	PB12	Eckerölinjen	1	3	4	4	0	0	0	0	0	0
	PB13	Destination Gotland	3	5	5	5	0	3	0	3	5	0
	PB14	Scandlines	0	5	0	0	0	0	0	0	0	0
	PB15	Żegluga Gdańska	0	0	0	0	0	0	0	0	0	0
	PB16	Kołobrzeska Żegluga Pasażerska Sp. z o.o.	0	0	0	0	0	0	0	0	5	0
	PB17	TS Laevad OÜ	0	0	0	0	0	2	2	2	5	5
	PB18	Kihnu Veeteed	0	0	0	0	0	1	0	0	1	0
	PB19	Tuule Liinid	0	0	0	0	0	0	1	0	0	5
	PB20	Saimaa Travel	0	0	0	0	0	0	1	0	0	0

## Sheet: zbiorcza tabela_PA - Adriatic
			SC1	SC2	SC3	SC4	SC5	SC6	SC7	SC8	SC9	SC10
	PA1	Jadrolinija	0	3	4	4	0	5	5	5	5	5
	PA2	Liberty Lines	0	0	0	0	0	0	0	0	0	0
	PA3	Grimaldi Group	0	0	0	0	0	5	5	3	3	0
	PA4	Venezia Lines	1	0	0	0	0	1	1	1	1	0
	PA5	TP Line	0	0	0	0	0	0	0	0	0	0
	PA6	Rapska plovidba – Rab	0	0	0	0	0	0	0	0	0	0
	PA7	GV Line - Zadar	0	0	0	0	0	0	0	0	0	0
	PA8	Miatrade d.o.o. - Zadar	0	0	0	0	0	0	0	0	0	0
	PA9	G & V Line Ladera	0	0	0	0	0	0	0	0	0	0
	PA10	RPZ Vrgada	0	0	0	0	0	0	0	0	0	0
	PA11	SNAV	0	0	0	0	0	0	0	0	0	0
	PA12	Montenegro Lines	0	0	0	0	0	0	0	0	0	0
